# Supplementary material for: Differential Denaturation of Serum Proteome Reveals a Significant Amount of Hidden Information in Complex Mixtures of Proteins
Source: PLoS One. 2013 Mar 22;8(3):e57104. doi: 10.1371/journal.pone.0057104 (PMC3606341; doi:10.1371/journal.pone.0057104)
Supplement: Table S2 — Proteins identified by LC-MS/MS of a >98 kDa electrophoretic band. The green boxes indicate the proteins identified by our TRIDENT-LC-MS/MS analysis never before detected in normal serum/plasma samples. (XLSX) [file pone.0057104.s002.xlsx]

## Sheet: New Supplemetary Table 2
	TABLE S2
								Comparison of TRIDENT vs 2D-PAGE and other technologies
		DENT1	score	coverage	MW	Accession	Peptide	Detected in serum/plasma	NEVER REPORTED in serum/plasma	References
	1	Alpha-2-macroglobulin	130.234	14.7	163187	P01023	16	X		http://world-2dpage.expasy.org/portal/
	2	Apolipoprotein A-I	10.1426	4.5	30758.9	P02647	1	X		http://world-2dpage.expasy.org/portal/
	3	Apolipoprotein B-100	800.346	25.6	515284	P04114	154	X		PMID:6418212,PMID:22986485; PMID:22909037(2DPAGE)
	4	Centrosomal protein of 290 kDa	8.13356	0.5	290206	O15078	1	X		http://world-2dpage.expasy.org/portal/
	5	Ceruloplasmin	10.1897	2.2	122128	P00450	1	X		http://world-2dpage.expasy.org/portal/
	6	Complement C3	80.2721	7.7	187029	P01024	10	X		http://world-2dpage.expasy.org/portal/
	7	Complement C4-A	10.1885	1.4	192650	P0C0L4	1	X		PMID: 21630454( MALDI-MS)
	8	Complement C5	20.263	1.8	188185	P01031	2	X		PMID:106884
	9	Complement factor H	10.1406	1	139004	P08603	1	X		PMID: 22956549
	10	C-reactive protein	8.12963	6.7	25022.7	P02741	1	X		http://world-2dpage.expasy.org/portal/
	11	Dynamin-like 120 kDa protein, mitochondrial	10.1495	2.3	111561	O60313	1		X	NEVER REPORTED IN NORMAL SERA/PLASMA
	12	Fibronectin	180.259	12.6	262458	P02751	24	X		PMID:20568817
	13	Histidine-rich glycoprotein	50.2605	10.5	59540.9	P04196	10	X		http://world-2dpage.expasy.org/portal/
	14	Ig gamma-1 chain C region	20.1796	10.9	36083.2	P01857	2	X		PMID:1002129
	15	Inter-alpha-trypsin inhibitor heavy chain H1	30.2021	5.8	101326	P19827	3	X		PMID:20559449; PMID:15151994
	16	Inter-alpha-trypsin inhibitor heavy chain H2	40.24	6	106397	P19823	5	X		PMID:15151994
	17	Keratin, type I cytoskeletal 10	10.2015	4.6	58791.6	P13645	1	X		http://world-2dpage.expasy.org/portal/
	18	Keratin, type I cytoskeletal 9	20.2509	7.1	62026.7	P35527	2	X		PMID:19778787 (2D PAGE)
	19	Keratin, type II cytoskeletal 1	30.2369	6.8	65998.9	P04264	3	X		http://world-2dpage.expasy.org/portal/
	20	Keratin, type II cytoskeletal 2 epidermal	40.2015	10.5	65393.2	P35908	5		X	NEVER REPORTED IN NORMAL SERA/PLASMA
	21	Methionyl-tRNA synthetase, cytoplasmic	10.1417	2	101052	P56192	1		X	NEVER REPORTED IN NORMAL SERA/PLASMA
	22	olfactory receptor 4C12	8.12591	6.5	34468.4	Q96R67	1		X	NEVER REPORTED IN NORMAL SERA/PLASMA
	23	Alpha-1 microglycoprotein	10.1803	3.4	38974	P02760	1	X		http://world-2dpage.expasy.org/portal/
	24	Serotransferrin	10.1515	2.7	77013.7	P02787	1	X		http://world-2dpage.expasy.org/portal/
	25	Serum albumin	100.274	26.9	69321.6	P02768	15	X		http://world-2dpage.expasy.org/portal/
	26	Trypsin-1	10.1413	4	26541.1	P07477	1	X		PMID:3553302
	27	Vitronectin	10.2255	3.1	54271.2	P04004	1	X		http://world-2dpage.expasy.org/portal/
		DENT2	score	coverage	MW	Accession	Peptide	Detected in serum/plasma	NEVER REPORTED in serum/plasma	References
	1	Alpha-1-antichymotrypsin	10.1763	2.6	47620.6	P01011	1	X		http://world-2dpage.expasy.org/portal/
	2	Alpha-1-antitrypsin	20.2114	8.6	46707.1	P01009	2	X		http://world-2dpage.expasy.org/portal/
	3	Alpha-2-macroglobulin	150.288	17.4	163187	P01023	22	X		http://world-2dpage.expasy.org/portal/
	4	Apolipoprotein A-I	20.135	9.4	30758.9	P02647	2	X		http://world-2dpage.expasy.org/portal/
	5	Apolipoprotein B-100	608.308	18.6	515284	P04114	78	X		PMID:22986485; PMID:22909037(2DPAGE)
	6	Apolipoprotein(a)	10.1505	0.3	500996	P08519	1	X		PMID: 23186247
	7	C4b-binding protein alpha chain	20.1637	5.4	66989.4	P04003	2	X		PMID:23211708
	8	Ceruloplasmin	50.1617	8.5	122128	P00450	5	X		http://world-2dpage.expasy.org/portal/
	9	Complement C3	90.2812	7.9	187029	P01024	10	X		http://world-2dpage.expasy.org/portal/
	10	Complement C4-A	20.183	2.5	192650	P0C0L4	2	X		PMID: 21630454 (MALDI-MS)
	11	Complement C5	30.2513	2.6	188185	P01031	3	X		PMID:106884
	12	Complement component C9	10.1203	2.1	63132.8	P02748	1	X		PMID: 6146808
	13	Complement factor B	10.1743	2.1	85478.6	P00751	1	X		http://world-2dpage.expasy.org/portal/
	14	Complement factor H	20.1945	2.1	139004	P08603	2	X		PMID: 2956549
	15	Fibronectin	100.266	7.1	262458	P02751	11	X		PMID:20568817
	16	Glial fibrillary acidic protein	8.11254	2.5	49849.7	P14136	1	X		PMID: 18317683
	17	Hemopexin	10.1458	4.5	51643.3	P02790	1	X		http://world-2dpage.expasy.org/portal/
	18	Histidine-rich glycoprotein	50.2091	13.1	59540.9	P04196	7	X		http://world-2dpage.expasy.org/portal/
	19	Ig alpha-1 chain C region	20.1563	12.5	37630.7	P01876	2	X		PMID:17726678 (by native 2-D PAGE)
	20	Ig gamma-1 chain C region	50.2265	20.9	36083.2	P01857	7	X		PMID:1002129
	21	Ig heavy chain V-III region BRO	10.246	15.8	13218.4	P01766	1		X	NEVER REPORTED IN NORMAL SERA/PLASMA
	22	Ig heavy chain V-III region CAM	10.1629	9	13659.2	P01768	1	X		http://world-2dpage.expasy.org/portal/
	23	Ig heavy chain V-III region GAL	10.1402	9.5	12722.2	P01781	1		X	NEVER REPORTED IN NORMAL SERA/PLASMA
	24	Ig kappa chain C region	30.2093	28.3	11601.7	P01834	3		X	NEVER REPORTED IN NORMAL SERA/PLASMA
	25	Ig mu chain C region	10.1652	3.3	49275.6	P01871	1		X	NEVER REPORTED IN NORMAL SERA/PLASMA
	26	Immunoglobulin lambda-like polypeptide 5	10.1868	7	23048.6	B9A064	1		X	NEVER REPORTED IN NORMAL SERA/PLASMA
	27	Inter-alpha-trypsin inhibitor heavy chain H1	20.2169	3.6	101326	P19827	2	X		PMID:20559449; PMID:15151994
	28	Inter-alpha-trypsin inhibitor heavy chain H2	20.2883	2.3	106397	P19823	2	X		PMID:15151994
	29	Keratin, type I cytoskeletal 10	40.2753	12.8	58791.6	P13645	4	X		http://world-2dpage.expasy.org/portal/
	30	Keratin, type I cytoskeletal 9	20.2524	7.1	62026.7	P35527	2	X		PMID:19778787 (2DE)
	31	Keratin, type II cytoskeletal 1	80.2612	17.1	65998.9	P04264	9	X		http://world-2dpage.expasy.org/portal/
	32	Keratin, type II cytoskeletal 2 epidermal	50.2735	10.8	65393.2	P35908	5		X	NEVER REPORTED IN NORMAL SERA/PLASMA
	33	Keratin, type II cytoskeletal 5	10.2088	3.6	62340	P13647	1		X	NEVER REPORTED IN NORMAL SERA/PLASMA
	34	Keratin, type II cytoskeletal 78	10.1766	2.3	56830.5	Q8N1N4	1		X	NEVER REPORTED IN NORMAL SERA/PLASMA
	35	Mediator of RNA polymerase II transcription subunit 30	10.115	5.1	20264.3	Q96HR3	1		X	NEVER REPORTED IN NORMAL SERA/PLASMA
	36	NudC domain-containing protein 1	10.1526	3.6	66713.4	Q96RS6	2	X		PMID:11416219
	37	Plasminogen	10.159	1.2	90510.2	P00747	1	X		http://world-2dpage.expasy.org/portal/
	38	Poly(A)-specific ribonuclease PARN	10.1739	3	73404.9	O95453	2	X		http://world-2dpage.expasy.org/portal/
	39	POTE ankyrin domain family member E	4.11104	1	121286	Q6S8J3	1		X	NEVER REPORTED IN NORMAL SERA/PLASMA
	40	Protein unc-13 homolog B	8.16692	0.8	180563	O14795	1	X		PMID:16644700
	41	Pyruvate dehydrogenase protein X component, mitochondrial	10.1272	4.4	54088.9	O00330	1	X		PMID: 11127262
	42	Serotransferrin	60.2376	12.2	77013.7	P02787	7	X		http://world-2dpage.expasy.org/portal/
	43	Serum albumin	240.302	45.5	69321.6	P02768	216	X		http://world-2dpage.expasy.org/portal/
	44	SWI/SNF-related matrix-associated actin-dependent regulator of chromatin subfamily A containing DEAD/H box 1	10.1017	1.4	117328	Q9H4L7	1		X	NEVER REPORTED IN NORMAL SERA/PLASMA
	45	TATA box-binding protein-like protein 1	8.10852	9.7	20873.2	P62380	1		X	NEVER REPORTED IN NORMAL SERA/PLASMA
	46	Vitamin D-binding protein	10.2205	5.5	52929.1	P02774	1	X		http://world-2dpage.expasy.org/portal/
	47	Vitronectin	10.1717	3.1	54271.2	P04004	1	X		http://world-2dpage.expasy.org/portal/
		DENT3	score	coverage	MW	Accession	Peptide	Detected in serum/plasma	NEVER REPORTED in serum/plasma	References
	1	Alpha-2-antiplasmin	10.1306	3.5	54531.2	P08697	1	X		http://world-2dpage.expasy.org/portal/
	2	Alpha-2-macroglobulin	220.279	21	163187	P01023	52	X		http://world-2dpage.expasy.org/portal/
	3	Alpha-actinin-3	10.1874	1.8	103176	Q08043	4	X		PMID:18676575
	4	Apolipoprotein A-I	20.1572	8.6	30758.9	P02647	2	X		http://world-2dpage.expasy.org/portal/
	5	Apolipoprotein B-100	940.35	29.4	515284	P04114	170	X		PMID:22986485(immunoturbidimetry); PMID:22909037(2D)
	6	Attractin	20.1982	1.9	158432	O75882	2	X		PMID: 19882658
	7	C4b-binding protein alpha chain	40.1764	8.4	66989.4	P04003	4	X		PMID:23211708
	8	CMT1A duplicated region transcript 1 protein	10.1372	2.8	85314.8	O95170	1		X	NEVER REPORTED IN NORMAL SERA/PLASMA
	9	Coiled-coil domain-containing protein 34	10.1104	3.2	43198.7	Q96HJ3	1		X	NEVER REPORTED IN NORMAL SERA/PLASMA
	10	Complement C3	120.258	11.8	187029	P01024	14	X		http://world-2dpage.expasy.org/portal/
	11	Complement C4-A	10.2255	1.5	192650	P0C0L4	1	X		PMID: 21630454( MALDI-MS)
	12	Complement C5	40.2352	3.4	188185	P01031	4	X		PMID:106884
	13	Complement factor H	70.1943	9.5	139004	P08603	7	X		PMID: 22956549
	14	Fibrinogen alpha chain	10.1235	1.5	94914.3	P02671	1	X		PMID:14209757; PMID:20116351
	15	Fibronectin	210.294	14.2	262458	P02751	25	X		PMID:20568817
	16	Glial fibrillary acidic protein	8.14053	2.5	49849.7	P14136	1	X		PMID: 18317683
	17	Histidine-rich glycoprotein	60.261	17.1	59540.9	P04196	17	X		http://world-2dpage.expasy.org/portal/
	18	Ig alpha-1 chain C region	10.1381	4.8	37630.7	P01876	1	X		PMID:17726678 (by native 2-D PAGE)
	19	Ig gamma-1 chain C region	40.223	23	36083.2	P01857	4	X		PMID:1002129
	20	Ig gamma-2 chain C region	10.177	5.2	35877.8	P01859	1		X	NEVER REPORTED IN NORMAL SERA/PLASMA
	21	Ig gamma-3 chain C region	10.2045	5.3	41260.4	P01860	1		X	NEVER REPORTED IN NORMAL SERA/PLASMA
	22	Ig mu chain C region	10.1379	3.3	49275.6	P01871	1		X	NEVER REPORTED IN NORMAL SERA/PLASMA
	23	Ig mu heavy chain disease protein	8.10255	2	43030.3	P04220	1	X		PMID 22439401
	24	Immunoglobulin lambda-like polypeptide 5	10.1415	9.3	23048.6	B9A064	1		X	NEVER REPORTED IN NORMAL SERA/PLASMA
	25	Inositol hexakisphosphate kinase 1	8.13118	4.5	50203.6	Q92551	1		X	NEVER REPORTED IN NORMAL SERA/PLASMA
	26	Insulin-like growth factor-binding protein complex acid labile subunit	10.2249	2.6	65994	P35858	1	X		PMID:10810291 (radioimmunoassay)
	27	Inter-alpha-trypsin inhibitor heavy chain H1	160.322	25.7	101326	P19827	30	X		PMID:20559449; PMID:15151994
	28	Inter-alpha-trypsin inhibitor heavy chain H2	80.2421	13.2	106397	P19823	28	X		PMID:15151994
	29	Inter-alpha-trypsin inhibitor heavy chain H4	10.1502	1.3	103293	Q14624	1	X		PMID: 7556597
	30	Keratin, type I cytoskeletal 10	20.2167	7.9	58791.6	P13645	2	X		http://world-2dpage.expasy.org/portal/
	31	Keratin, type I cytoskeletal 9	30.2225	10.4	62026.7	P35527	3	X		PMID:19778787 (2DE)
	32	Keratin, type II cytoskeletal 1	70.2714	16.1	65998.9	P04264	7	X		http://world-2dpage.expasy.org/portal/
	33	Keratin, type II cytoskeletal 2 epidermal	40.2263	9.9	65393.2	P35908	4		X	NEVER REPORTED IN NORMAL SERA/PLASMA
	34	Nucleolar protein 11	8.14182	3.5	81072	Q9H8H0	1	X		http://world-2dpage.expasy.org/portal/
	35	Alpha-1 microglycoprotein	20.2456	7.7	38974	P02760	8	X		http://world-2dpage.expasy.org/portal/
	36	Proteoglycan 4	10.1917	1.2	150983	Q92954	1		X	NEVER REPORTED IN NORMAL SERA/PLASMA
	37	Serotransferrin	40.222	7.6	77013.7	P02787	5	X		http://world-2dpage.expasy.org/portal/
	38	Serum albumin	210.289	49.9	69321.6	P02768	67	X		http://world-2dpage.expasy.org/portal/
	39	Suprabasin	10.1336	8.9	25319.7	Q6UWP8	1		X	NEVER REPORTED IN NORMAL SERA/PLASMA
	40	Vitamin D-binding protein	10.2002	5.5	52929.1	P02774	1	X		http://world-2dpage.expasy.org/portal/
	41	Vitronectin	10.1983	3.1	54271.2	P04004	1	X		http://world-2dpage.expasy.org/portal/
	42	von Willebrand factor	20.1841	1.2	309056	P04275	2	X		PMID: 23199546
	43	Zinc finger protein 653	6.10286	1.6	67192.3	Q96CK0	1		X	NEVER REPORTED IN NORMAL SERA/PLASMA
